# Supplementary material for: International Trends in Technological Progress: Evidence from Patent Citations, 1980–2011
Source: Econ J (London). 2017 Oct 24;127(605):F50–70. doi: 10.1111/ecoj.12314 (PMC5699438; doi:10.1111/ecoj.12314)
Supplement: Supplementary file 2 — Data S1. [file ECOJ-127-F50-s002.zip]

Archive with 11 entries (10 files):
- replication_files/
- replication_files/readme.txt
- replication_files/table2_data.do
- replication_files/table2_reg.do
- replication_files/table3.do
- replication_files/table4_data.do
- replication_files/table4_reg_1.g
- replication_files/table4_reg_2.g
- replication_files/to16c.do
- pat80_11.dta
- cite80_11.dta
