# Supplementary material for: International Trends in Technological Progress: Evidence from Patent Citations, 1980–2011
Source: Econ J (London). 2017 Oct 24;127(605):F50–70. doi: 10.1111/ecoj.12314 (PMC5699438; doi:10.1111/ecoj.12314)
Supplement: Supplementary file 2 — Data S1. [file ECOJ-127-F50-s002.zip › replication_files/table4_reg_2.g]

new;

   /*********************************************************************
   **  Estimating panel data duration models with Patent Citation Data **
   *********************************************************************/


/*********************************
****** order of 46 variables *****
**********************************
[1:12]    c gyear (y1 y2) (dt1 dt2) (sc1 sc2) (cat1 cat2) (corp1 corp2)
[13:28]   DEc1 FRc1 GBc1 JPc1 EUc1 USc1 KRc1 TWc1 CNc1 AUc1 CAc1 CHc1 ILc1 INc1 RUc1 RWc1
[29:44]   DEc2 FRc2 GBc2 JPc2 EUc2 USc2 KRc2 TWc2 CNc2 AUc2 CAc2 CHc2 ILc2 INc2 RUc2 RWc2
[45:46]   (b_cst1 b_cst2)
***********************************/


output file = d:\KLL\datawork\80_11\citlag_final_3p_8p.out reset;
format  /m1 /rd 7,2;
output off;

pvmat_h1 = {};    @ p-values will be saved here. @
pvmat_h2 = {};
pvmat_h3 = {};

coef_mat = {};
  se_mat = {};

  /**********************************************************************
   **  Number of Potential Spells = JJ (2,3,4)                         **
   *********************************************************************/

   JJ = 2;


   /***************************************
   ***   Choosing a data set            ***
   ***************************************/

i_data = 3;          
do until i_data > 8; 

 
i_data_c = ftos(i_data, "%*lf",1,0);
filename = "d:/data/usonly" $+ i_data_c $+ ".raw";
load dataraw[] = ^filename ;

 d_data = 46;
 n_data = rows(dataraw)/d_data;
   data = reshape(dataraw,n_data,d_data);


   /***************************************
   ***   Creating variables             ***
   ***************************************/


       c = data[.,1];
   gyear = data[.,2];

      y1 = data[.,3];
      y2 = data[.,4];

     dt1 = data[.,5];
     dt2 = data[.,6];


@=== Duration Variables ========================@

      y2 = y1 + y2;

@=== Durations are elapsed times from the date when a patent is granted ===@
@============================================@

     sc1 = data[.,7];
     sc2 = data[.,8];


    cat1 = data[.,9];
    cat2 = data[.,10];
    
    
   corp1 = data[.,11];
   corp2 = data[.,12];
   

country1 = data[.,13:17 19:28];   @ baseline-US @
country2 = data[.,29:33 35:44];


@=== Base number of patents ========================@


b_cst1 = data[.,45]; b_cst1 = missrv(b_cst1,0);   @ convert missing values into zeros @
b_cst2 = data[.,46]; b_cst2 = missrv(b_cst2,0); 


@=================================================@


      x1 = country1~sc1~cat1~corp1~(b_cst1/(1e+4));
      x2 = country2~sc2~cat2~corp2~(b_cst2/(1e+4));


       d = cols(x1);           @ dimension of x @
       n = rows(data);         @ sample size @


t_v = y1;
x_v = x1;
dt_v = dt1.*dt2;

/* number of observations with at least two uncensored citations */

nn2 = sumc(dt_v);


/* Also use only uncensored obs. */

    y = selif(t_v,dt_v);
    x = selif(x_v,dt_v);
start = zeros(cols(x),1);


   /*********************************
   ***   Estimation of Gn         ***
   **********************************/

data_fe = y1~y2~dt1~dt2~x1~x2~c;
data_fe = sortc(data_fe,2);
  y1 = data_fe[.,1];
  y2 = data_fe[.,2];
 dt1 = data_fe[.,3];
 dt2 = data_fe[.,4];
  x1 = data_fe[.,5:(4+d)];
  x2 = data_fe[.,(5+d):(4+2*d)];
   c = data_fe[.,cols(data_fe)];
   
tmp1 = counts(c,y2);
tmp2 = cumsumc(tmp1);
 Gn2 = 1 - tmp2/n;
  Gn = Gn2 + (1/n)*(Gn2.==0);


/* Trimming some observations */
 trf = (Gn .>= quantile(Gn,0.005));  /* Trim 0.5% of  observations with the smallest values of Gn */

 
{bhat, se, n_iter, m_conv, pv_fec} = est_fec(c,y1,y2,trf.*dt1,trf.*dt2,x1,x2,start,Gn);  @ correcting for censoring @

 
if m_conv[1] == 1;
output on;
"==========================================================================";
" Data set " i_data;
" Oops, no convergence (censored FE estimator with J=2)";
"==========================================================================";
output off;
endif;


   /********************************************************
   ***           Printing results                        ***
   ********************************************************/


output on;
bhat~se;
output off;

                        
i_data = i_data + 1;     
endo;                    


end;


/*************************************************************************************************************/
/* Censored Fixed Effects Estimator of beta */
/* Case: Number of potential durations JJ = 2 */
/* Input: c, y1, y2, dt1, dt2, x1, x2 = data (data are ordered such that y1 < y2 always.)
          start = starting values
             Gn = probabilities that all potential spells are uncensored
  Output: Estimate, standard error, the number of iterations, indicator of convergence, p-vaue for Wald test statistic */
/*************************************************************************************************************/
proc (5) = est_fec(c,y1,y2,dt1,dt2,x1,x2,start,Gn);
local i,n,b0,b1,tol,max_i,cr,dta,tmp1,tmp2,tmp3,tmp4,tmp5,tmp6,tmp7,foc,foc1,foc2,foc3,soc,soc1,soc2,soc3,mode,
      mfoc,mfoc1,mfoc2,mfoc3,vmeq,var,se,R,Rb,RVR,test,pv,pv1,pv2,pv3,sc,tmp_sc,tmp_sc1;

      n = rows(y1);
     b0 = start;

    tol = 1e-10;
  max_i = 500;
     cr = 1;

      i = 1;
      do until (i > max_i) or (cr < tol);  "FE" i~cr;

    dta = dt2./Gn;

   tmp1 = exp(x1*b0) + exp(x2*b0);
   tmp2 = exp(x1*b0).*x1 + exp(x2*b0).*x2;
   tmp3 = tmp2./tmp1;
    foc = dta.*(x1 - tmp3);
    foc = foc + dta.*(y1.==y2).*(x2-x1).*(exp(x1*b0)./(exp(x1*b0)+exp(x2*b0)));   @ contributions from ties @
   mfoc = meanc(foc);

   tmp4 = sqrt(dta.*exp(x1*b0)./tmp1).*(x1-tmp3);
   tmp5 = sqrt(dta.*exp(x2*b0)./tmp1).*(x2-tmp3);
    soc = (tmp4'tmp4 + tmp5'tmp5)/n;


     b1 = b0 + invpd(soc)*mfoc;
     cr = maxc(abs(b1-b0));

if maxc(abs(b1)) > 20; b1 = start + rndu(d,1); endif;

@ if it does not converge, try new start values. @

    b0 = b1;

     i = i + 1;
      endo;


 tmp_sc = sortc((foc./Gn)~y2~c,3);
tmp_sc1 = countwts(tmp_sc[.,2],tmp_sc[.,3],tmp_sc[.,1]);
     sc = cumsumc(tmp_sc1)/n;

   vmeq = (foc - sc)'(foc - sc)/n;

 var = invpd(soc)*vmeq*invpd(soc);
  se = sqrt(diag(var)/n);

mode = (i > max_i);

/******/

   R = eye(15)~zeros(15,cols(x)-15);      @ H_0 = No home bias among all countries @

   R = selif(R,(b1[1:rows(R)].<=0));   @ consider only negative coefficients @

if ismiss(R) == 1;

 pv1 = 1;

else;

  Rb = R*b1;
 RVR = R*var*R';
test = n*Rb'*invpd(RVR)*Rb;

 pv1 = cdfchic(test,rows(R));          @ p-value @

endif;

/*******/   


   R = eye(14)~zeros(14,cols(x)-14);    
   R = selif(R,(b1[1:rows(R)].<=0));   @ consider only negative coefficients @

if ismiss(R) == 1;

 pv2 = 1;

else;

  Rb = R*b1;
 RVR = R*var*R';
test = n*Rb'*invpd(RVR)*Rb;

 pv2 = cdfchic(test,rows(R));          @ p-value @

endif;

pv = pv1|pv2@|pv3@;


retp(b1,se,i-1,mode,pv);


endp;
