# Supplementary material for: International Trends in Technological Progress: Evidence from Patent Citations, 1980–2011
Source: Econ J (London). 2017 Oct 24;127(605):F50–70. doi: 10.1111/ecoj.12314 (PMC5699438; doi:10.1111/ecoj.12314)
Supplement: Supplementary file 2 — Data S1. [file ECOJ-127-F50-s002.zip › replication_files/to16c.do]

* this do-file makes the appropriate modifications to change pat80_11.dta to pat80_11_16c.dta

cd d:\data

use pat80_11

recode gyear (1980/1983=1) (1984/1987=2) (1988/1991=3) (1992/1995=4) (1996/1999=5) (2000/2003=6) (2004/2007=7) (2008/2011=8), gen(p)

replace country="EU" if (country=="BE"|country=="DK"|country=="GR"|country=="ES"|country=="IE"|country=="IT"|country=="LU"|country=="NL"|country=="AT"|country=="PT"|country=="FI"|country=="SE")
replace country="RU" if (country=="RU"|country=="GA"|country=="UA"|country=="MD"|country=="BY"|country=="AM"|country=="AZ"|country=="KZ"|country=="UZ"|country=="KZ"|country=="EE"|country=="LV"|country=="LT"|country=="SU")
replace country="RW" if (country~="US"&country~="JP"&country~="DE"&country~="FR"&country~="GB"&country~="EU"&country~="TW"&country~="KR"&country~="CA"&country~="IT"&country~="CH"&country~="AU"&country~="IL"&country~="CN"&country~="IN"&country~="RU")

sa pat80_11_16c
